# Supplementary material for: Therapeutic Interaction Features of AI Chatbots in Depression Interventions: Systematic Review and Meta-Analysis
Source: J Med Internet Res. 2026 Jun 30;28:e88697. doi: 10.2196/88697 (PMC13318397; doi:10.2196/88697)
Supplement: Multimedia Appendix 4 [file jmir-v28-e88697-s004.xlsx]

## Sheet: Sheet 1
Study ID	D1	D2	D3	D4	D5	Overall
Chen et al, 2025	Low	Low	Low	Low	Low	Low
Fitzpatrick et al, 2017	Low	Low	Some concerns	Low	Low	Some concerns
He et al, 2022	Low	Low	Some concerns	Low	Low	Some concerns
Kang et al, 2024	Low	Low	Low	Low	Low	Low
Karkos et al, 2024	Low	Low	Low	Low	Low	Low
Liu et al, 2022	Low	Low	Low	Low	Low	Low
Sabour et al, 2023	Low	Low	Low	Low	Low	Low
Tong et al, 2024	Low	Low	Some concerns	Low	Low	Some concerns
Ulrich et al, 2024	Low	Low	Low	Low	Low	Low
Vereschagin et al, 2024	Low	Low	Low	Low	Low	Low
Yasukawa et al, 2024	Low	Low	Some concerns	Low	Low	Some concerns
